# Supplementary material for: The Effects of Variant Allele Frequency for EGFR Mutation on Early Tumor Shrinkage and Deepness of Response to Osimertinib in Patients with Metastatic Non-Small Cell Lung Cancer: An Exploratory Analysis
Source: J Clin Med. 2026 Jan 24;15(3):944. doi: 10.3390/jcm15030944 (PMC12898104; doi:10.3390/jcm15030944)
Supplement: Supplementary file 1 [file jcm-15-00944-s001.zip]

Archive with 1 entries (1 files):
- jcm-4076769-supplementary.pdf
